# Supplementary material for: Clinical Predictors of Polyautoimmunity in Autoimmune Liver Diseases: Insights into Disease Complexity
Source: J Clin Med. 2025 Jul 20;14(14):5143. doi: 10.3390/jcm14145143 (PMC12294987; doi:10.3390/jcm14145143)
Supplement: Supplementary file 1 [file jcm-14-05143-s001.zip]

Archive with 1 entries (1 files):
- jcm-3674423-supplementary.pdf
